# Supplementary material for: The Burden of Urinary Tract Infections on Quality of Life and Healthcare in Patients with Interstitial Cystitis
Source: Healthcare (Basel). 2023 Oct 18;11(20):2761. doi: 10.3390/healthcare11202761 (PMC10606447; doi:10.3390/healthcare11202761)
Supplement: Supplementary file 1 [file healthcare-11-02761-s001.zip]

Archive with 1 entries (1 files):
- healthcare-2578647-supplementary.pdf
